# Supplementary material for: Effect of Different Magnetite Nanoparticle Coatings on Blood Circulation, Biodistribution, Tumor Accumulation and Penetration
Source: Pharmaceutics. 2026 Mar 11;18(3):345. doi: 10.3390/pharmaceutics18030345 (PMC13029123; doi:10.3390/pharmaceutics18030345)
Supplement: Supplementary file 1 [file pharmaceutics-18-00345-s001.zip]

Archive with 1 entries (1 files):
- pharmaceutics-4129259-supplementary.pdf
